# Supplementary material for: Differences between laboratory scanner and intra-oral scanner regarding axes and distances of three implants in a curved line when using two types of intra-oral scan bodies: in vitro study
Source: Int J Implant Dent. 2025 Apr 1;11:27. doi: 10.1186/s40729-025-00617-7 (PMC11961802; doi:10.1186/s40729-025-00617-7)
Supplement: Supplementary file 1 — Additional file 1. [file 40729_2025_617_MOESM1_ESM.xlsx]

## Sheet: MIS
סריקה	מרחק 1-2	מרחק 2-3	מרחק 1-3	central point 1	central point 2	central point 3	delta axis 1	delta axis 2	delta axis 3		delta axis 12	delta axis 23	delta axis 13
MIS- GS	6.218	7.324	13.283	XYZ	XYZ	XYZ					4.867	2.803	7.178
1	6.241	7.325	13.306	-0.001	0.004	-0.001
				0.02	-0.003	-0.005
				0	0	-0.001					4.221	2.577	6.5
	-0.023	-0.001	-0.023	0.020025	0.005	0.00519615	0.648	0.394	0.297		0.646	0.226	0.678
2	6.264	7.314	13.32	-0.015	0.011	0.014
				0.046	0.001	0.005
				0.028	0.03	0.028					4.068	2.777	6.712
	-0.046	0.01	-0.037	0.0559017	0.0319687	0.0317017	0.764	0.615	0.328		0.799	0.026	0.466
3	6.22	7.325	13.287	-0.004	0.003	0
				0.002	0.001	-0.001
				0	0	0					5.185	2.505	7.273
	-0.002	-0.001	-0.004	0.00447214	0.00316228	0.001	0.13	0.288	0.039		-0.318	0.298	-0.095
4	6.216	7.312	13.267	0.014	0.024	0.021
				0.009	0.014	0.01
				0.001	-0.116	0.002					5.471	2.602	7.716
	0.002	0.012	0.016	0.0166733	0.119281	0.0233452	0.631	0.343	0.14		-0.604	0.201	-0.538
5	6.228	7.321	13.29	-0.01	-0.001	0.002
				0.034	0.026	0.027
				0	0.006	0.012					4.717	2.553	6.996
	-0.01	0.003	-0.007	0.0354401	0.0267021	0.0296142	0.363	0.344	0.249		0.15	0.25	0.182
6	6.222	7.338	13.293	0.009	-0.005	0.015
				0.025	0.018	0.002
				0.005	0.005	0.005					4.402	3.166	6.79
	-0.004	-0.014	-0.01	0.027037	0.0193391	0.0159374	0.285	3.166	0.217		0.465	-0.363	0.388
7	6.235	7.315	13.275	0.058	0	0.01
				0.038	0.004	0.011
				-0.001	0.003	0.011					5.184	2.823	6.39
	-0.017	0.009	0.008	0.069347	0.005	0.0184932	3.739	0.445	0.351		-0.317	-0.02	0.788
8	6.323	7.327	13.391	-0.039	0.008	0.009
				0.101	0.003	-0.004
				0.003	-0.001	-0.001					2.909	3.045	6.266
	-0.105	-0.003	-0.108	0.10831	0.00860233	0.00989949	1.47	0.148	0.466		1.958	-0.242	0.912
9	6.23	7.313	13.279	0.019	0.018	0.016
				0.017	0.005	0.005
				0.001	-0.115	0.005					4.635	2.566	6.964
	-0.012	0.011	0.004	0.0255147	0.116508	0.0174929	0.319	0.862	0.552		0.232	0.237	0.214
10	6.233	7.311	13.287	0.013	0.027	0.027
				0.03	0.009	0.007
				0.004	0.007	0.001					4.802	2.728	7.118
	-0.015	0.013	-0.004	0.0329393	0.0293087	0.0279106	0.169	0.951	0.365		0.065	0.075	0.06
11	6.217	7.342	13.306	0.005	0.001	0.002
				0.016	0.006	-0.014
				0	0	0					4.827	2.908	6.837
	0.001	-0.018	-0.023	0.0167631	0.00608276	0.0141421	0.445	0.164	0.592		0.04	-0.105	0.341
12	6.268	7.332	13.34	-0.026	0.016	0.021
				0.072	0.024	0.006
				0.034	0.041	0.232					4.664	2.722	6.866
	-0.05	-0.008	-0.057	0.0837616	0.0501298	0.233026	0.547	0.408	0.457		0.203	0.081	0.312
13	6.201	7.336	13.273	0.015	0.004	0.02
				0.013	0.026	0.008
				0.001	0.001	0.001					5.15	3.105	7.349
	0.017	-0.012	0.01	0.0198746	0.0263249	0.0215639	0.446	0.037	0.51		-0.283	-0.302	-0.171
14	6.223	7.32	13.286	0.018	0.026	0.017
				0.022	0.011	0.002
				0.001	0.003	0.002					4.748	2.549	6.972
	-0.005	0.004	-0.003	0.0284429	0.0283901	0.0172337	0.081	0.549	0.455		0.119	0.254	0.206
15	6.234	7.317	13.288	0.012	0.003	0.01
				0.036	0.014	0.018
				0.004	0.01	0.014					4.324	2.83	6.785
	-0.016	0.007	-0.005	0.0381576	0.0174642	0.0248998	0.379	0.719	0.574		0.543	-0.027	0.393
16	6.229	7.318	13.287	0.008	0.012	0.017
				0.02	0.006	0.004
				0.004	0.003	0.003					4.537	2.766	6.982
	-0.011	0.006	-0.004	0.0219089	0.0137477	0.01772	0.197	0.7	0.605		0.33	0.037	0.196
17	6.242	7.328	13.308	-0.012	-0.002	0.01
				0.04	0.018	0.012
				0	0.005	0.013					4.819	2.909	7.12
	-0.024	-0.004	-0.025	0.0417612	0.0187883	0.0203224	0.288	0.131	0.298		0.048	-0.106	0.058
18	6.263	7.312	13.321	-0.027	0.003	-0.009
				0.03	-0.017	-0.002
				0.151	0.115	0.083					4.923	2.821	7.625
	-0.045	0.012	-0.038	0.156301	0.116288	0.0835105	0.541	1.147	0.628		-0.056	-0.018	-0.447
19	6.208	7.33	13.275	0.019	0.01	0.023
				0.019	0.023	0.008
				0.002	0.005	0.006					5.006	2.925	7.236
	0.01	-0.006	0.008	0.0269444	0.0255734	0.0250799	0.362	0.188	0.484		-0.139	-0.122	-0.058
20	6.206	7.336	13.282	0.021	0.025	0.029
				0.025	0.031	0.004
				0.002	0.006	0.001					5.271	2.699	7.345
	0.012	-0.012	0.001	0.0327109	0.0402741	0.0292916	0.436	0.434	0.458		-0.404	0.104	-0.167
21	6.235	7.322	13.298	0.001	0.007	-0.003
				0.003	-0.014	-0.013
				-0.001	0	0					4.609	2.622	6.95
	-0.017	0.002	-0.015	0.00331662	0.0156525	0.0133417	0.072	0.733	0.599		0.258	0.181	0.228
22	6.253	7.337	13.329	0.005	0.018	0.021
				0.07	0.028	0.004
				0.038	0.042	0.038					4.271	2.774	6.318
	-0.035	-0.013	-0.046	0.079806	0.053591	0.0436005	0.97	0.417	0.566		0.596	0.029	0.86
23	6.212	7.323	13.271	0.016	0.005	0.015
				0.015	0.016	0.013
				0.002	0.002	0.004					4.878	2.851	7.134
	0.006	0.001	0.012	0.0220227	0.0168819	0.0202485	0.47	0.296	0.374		-0.011	-0.048	0.044
24	6.219	7.318	13.276	0.023	0.018	0.021
				0.008	0	-0.004
				0.009	0.01	0.007					4.501	3.264	7.314
	-0.001	0.006	0.007	0.0259615	0.0205913	0.0224944	0.446	0.715	0.492		0.366	-0.461	-0.136
25	6.209	7.338	13.287	0.009	0.016	0.084
				-0.006	0.041	-0.02
				-0.005	0.001	-0.018					5.148	2.714	7.041
	0.009	-0.014	-0.004	0.0119164	0.0440227	0.0882043	0.193	0.293	0.486		-0.281	0.089	0.137
26	6.216	7.312	13.27	0.009	0.014	0.014
				0.008	0.007	0.011
				0.005	0.005	0.005					5.034	2.524	7.289
	0.002	0.012	0.013	0.0130384	0.0164317	0.0184932	0.479	0.669	0.261		-0.167	0.279	-0.111
MIS- GS	6.252	7.31	13.291	XYZ	XYZ	XYZ					4.6	2.444	6.51
27	6.241	7.307	13.276	-0.056	-0.054	-0.035
				-0.048	-0.022	0.009
				0.034	0.029	0.029					5.109	3.012	5.574
	0.011	0.003	0.015	0.0812158	0.065123	0.0463357	1.02	0.513	0.363		-0.509	-0.568	0.936
28	6.2	7.343	13.285	-0.031	0.018	0.071
				-0.009	0.045	0.003
				-0.003	0.001	-0.022					6.067	3.288	8.386
	0.052	-0.033	0.006	0.0324191	0.0484768	0.0743909	178.5	0.139	179.261		-1.467	-0.844	-1.876
29	6.223	7.291	13.256	0.006	0.033	0.009
				-0.011	0.016	0.021
				0.005	0.004	-0.003					5.067	3.121	8.076
	0.029	0.019	0.035	0.0134907	0.0368917	0.0230434	1.344	1.198	0.7		-0.467	-0.677	-1.566
30	6.246	7.302	13.277	0.005	0.007	0.006
				-0.02	-0.016	-0.009
				0.024	0.019	0.012					4.87	3.044	7.453
	0.006	0.008	0.014	0.0316386	0.025807	0.0161555	1.003	0.813	0.671		-0.27	-0.6	-0.943
