# Supplementary material for: Differences between laboratory scanner and intra-oral scanner regarding axes and distances of three implants in a curved line when using two types of intra-oral scan bodies: in vitro study
Source: Int J Implant Dent. 2025 Apr 1;11:27. doi: 10.1186/s40729-025-00617-7 (PMC11961802; doi:10.1186/s40729-025-00617-7)
Supplement: Supplementary file 2 — Additional file 2. [file 40729_2025_617_MOESM2_ESM.xlsx]

## Sheet: גיליון1
סריקה		מרחק 1-2	מרחק 2-3	מרחק 1-3	central point 1	central point 2	central point 3	delta axis 1	delta axis 2	delta axis 3		delta axis 12	delta axis 23	delta axis 13
ZZ- GS		6.016	7.339	13.149	XYZ	XYZ	XYZ					5.785	2.337	7.794
4		6.034	7.321	13.154	-0.005	-0.032	-0.03
					-0.014	0.003	0.004
					-0.007	-0.013	-0.014					5.864	2.321	7.965
		-0.018	0.018	-0.005	0.0164317	0.0346699	0.0333467	0.131	2.321	0.223		-0.079	0.016	-0.171
5		6.021	7.319	13.135	-0.103	-0.101	-0.09
					-0.068	-0.019	0.017
					0.186	0.193	-0.169					5.785	2.352	7.904
		-0.005	0.02	0.014	0.223224	0.218657	0.192224	0.638	0.656	0.657		0	-0.015	-0.11
6		6.017	7.33	13.142	-0.014	-0.021	-0.025
					0.002	0.005	0.009
					-0.008	-0.017	-0.02					5.886	2.358	7.958
		-0.001	0.009	0.007	0.0162481	0.0274773	0.0332566	0.147	0.071	0.047		-0.101	-0.021	-0.164
8		5.993	7.32	13.111	0.005	0.003	-0.001
					0.027	0	-0.019
					-0.009	-0.022	-0.03					6.024	2.174	7.924
		0.023	0.019	0.038	0.0288964	0.0222036	0.0355246	0.426	0.213	0.19		-0.239	0.163	-0.13
9		6.001	7.336	13.13	-0.011	-0.018	-0.044
					-0.007	-0.019	-0.006
					-0.005	-0.007	-0.009					5.954	2.438	8.056
		0.015	0.003	0.019	0.0139642	0.0270924	0.04531	0.224	0.024	0.143		-0.169	-0.101	-0.262
10		6.015	7.345	13.153	0.002	-0.004	-0.02
					0.001	-0.001	0.01
					0.014	-0.003	-0.011					5.893	2.457	7.989
		0.001	-0.006	-0.004	0.0141774	0.00509902	0.0249199	0.267	0.168	0.081		-0.108	-0.12	-0.195
11		5.98	7.304	13.083	-0.01	-0.014	-0.011
					0.047	0.01	-0.019
					-0.01	-0.017	-0.021					6.163	2.11	8.07
		0.036	0.035	0.066	0.0490816	0.0241868	0.0303809	0.604	0.202	0.295		-0.378	0.227	-0.276
12		6.003	7.327	13.124	-0.004	-0.012	-0.037
					-0.019	-0.014	-0.014
					0.003	-0.001	-0.004					5.785	2.373	7.904
		0.013	0.012	0.025	0.0196469	0.0184662	0.0397618	0.03	0.015	0.186		0	-0.036	-0.11
13		6.003	7.309	13.101	-0.008	0.002	-0.029
					0.021	0.008	-0.019
					-0.015	-0.021	-0.024					5.852	2.469	8.081
		0.013	0.03	0.048	0.0270185	0.022561	0.0421663	0.242	0.163	0.297		-0.067	-0.132	-0.287
14		6.011	7.332	13.137	-0.001	-0.013	-0.033
					-0.007	-0.012	-0.008
					0.005	-0.001	-0.011					5.967	2.376	8.076
		0.005	0.007	0.012	0.00866025	0.01772	0.0356931	0.161	0.023	0.178		-0.182	-0.039	-0.282
15		6.006	7.342	13.141	-0.002	-0.005	-0.024
					0.001	-0.01	0
					-0.001	-0.003	-0.007					5.899	2.452	8.022
		0.01	-0.003	0.008	0.00244949	0.0115758	0.025	0.103	0.05	0.156		-0.114	-0.115	-0.228
7		6.006	7.327	13.128	0.077	0.08	0.068
					0.076	0.037	-0.02
					-0.055	-0.081	-0.079					5.957	2.327	8.001
		0.01	0.012	0.021	0.121367	0.119708	0.106137	0.619	0.481	0.502		-0.172	0.01	-0.207
16		6.02	7.316	13.133	-0.012	-0.024	-0.019
					0.002	0.008	-0.003
					-0.003	-0.006	-0.012					5.891	2.356	8.03
		-0.004	0.023	0.016	0.01253	0.026	0.0226716	0.131	0.064	0.202		-0.106	-0.019	-0.236
17		6.013	7.325	13.134	-0.016	-0.035	-0.048
					-0.007	-0.007	0.002
					0	-0.001	-0.006					5.914	2.464	5.914
		0.003	0.014	0.015	0.0174642	0.0357071	0.0484149	0.065	0.222	0.398		-0.129	-0.127	1.88
18		6.054	7.374	13.217	-0.053	-0.022	0.018
					-0.02	0.035	0.075
					0.019	-0.004	-0.013					5.224	2.16	6.754
		-0.038	-0.035	-0.068	0.0597495	0.0415331	0.0782176	0.601	0.035	0.595		0.561	0.177	1.04
19		6.012	7.324	13.134	0.001	-0.006	-0.002
					0.016	0.011	-0.002
					0.006	0.002	-0.002					5.962	2.128	7.848
		0.004	0.015	0.015	0.0171172	0.0126886	0.0034641	0.204	0.037	0.247		-0.177	0.209	-0.054
20		5.993	7.329	13.112	-0.028	-0.013	-0.034
					0.015	-0.001	0
					-0.003	-0.005	-0.006					5.946	2.451	8.092
		0.023	0.01	0.037	0.0319061	0.0139642	0.0345254	0.371	0.1	0.115		-0.161	-0.114	-0.298
21		6.008	7.319	13.124	-0.021	-0.038	-0.05
					0.013	0.008	0.012
					-0.003	-0.008	-0.016					5.001	2.458	8.236
		0.008	0.02	0.025	0.0248797	0.0396485	0.0538516	0.265	0.244	0.29		0.784	-0.121	-0.442
22		6.006	7.337	13.138	0.019	0.006	-0.021
					-0.011	-0.026	-0.025
					0.001	-0.005	-0.003					6.077	2.3	8.109
		0.01	0.002	0.011	0.0219773	0.0271477	0.0327872	0.348	0.118	2.44		-0.292	0.037	-0.315
23		6.024	7.307	13.132	-0.014	-0.043	-0.035
					-0.002	0.008	-0.001
					-0.003	-0.01	-0.018					5.919	2.282	8.034
		-0.008	0.032	0.017	0.0144568	0.0448665	0.03937	0.134	2.282	0.199		-0.134	0.055	-0.24
24		6.002	7.332	13.133	0.167	0.154	0.137
					0.121	0.045	-0.049
					-0.155	-0.189	-0.18					6.028	2.271	7.99
		0.014	0.007	0.016	0.257983	0.247915	0.231452	1.026	0.854	0.927		-0.243	0.066	-0.196
25		6.02	7.321	13.141	-0.011	-0.037	-0.031
					-0.004	0.001	0.003
					-0.012	-0.018	-0.018					6.126	2.182	8.117
		-0.004	0.018	0.008	0.0167631	0.0411582	0.0359722	0.311	0.16	2.221		-0.341	0.155	-0.323
26		6.002	7.318	13.115	0.022	0	-0.038
					0.048	0.026	0.01
					0.03	0.023	0.016					6.026	2.435	8.225
		0.014	0.021	0.034	0.0607289	0.0347131	0.0424264	0.206	0.189	0.318		-0.241	-0.098	-0.431
27		6.004	7.323	13.124	-0.01	-0.029	-0.041
					-0.001	-0.012	-0.008
					0.001	-0.003	-0.005					6.006	2.348	8.19
		0.012	0.016	0.025	0.0100995	0.0315278	0.0420714	0.197	0.234	0.307		-0.221	-0.011	-0.396
28		6.008	7.3333	13.137	-0.006	-0.018	-0.029
					0.007	-0.001	0.005
					-0.001	-0.012	-0.019					6.008	2.363	8.06
		0.008	0.0057	0.012	0.00927362	0.0216564	0.0350286	0.147	0.121	0.16		-0.223	-0.026	-0.266
29		5.996	7.325	13.116	0.146	0.156	0.142
					0.137	0.059	-0.045
					-0.162	-0.211	-0.216					5.962	2.336	8.017
		0.02	0.014	0.033	0.257544	0.268957	0.262383	1.047	0.98	0.923		-0.177	0.001	-0.223
30		5.323	6.004	13.127	-0.008	-0.032	-0.037
					-0.009	-0.02	-0.015
					0.001	-0.004	-0.006					6.179	2.112	8.066
		0.693	1.335	0.022	0.012083	0.0379473	0.0403733	0.272	0.178	0.152		-0.394	0.225	-0.272
		5.875	7.308	12.827	XYZ	XYZ	XYZ					5.318	4.574	9.236
1		5.868	7.296	12.808	-0.019	-0.013	-0.01
					0.002	0.002	-0.005
					0	0	0					5.348	4.517	9.24
		0.007	0.012	0.019	0.019105	0.0131529	0.0111803	0.203	0.151	0.114		-0.03	0.057	-0.004
2		5.869	7.289	12.799	0.007	0.009	-0.006
					0.01	0	-0.022
					-0.011	-0.005	0.006					5.331	4.687	9.431
		0.006	0.019	0.028	0.0164317	0.0102956	0.0235797	0.019	0.064	0.23		-0.013	-0.113	-0.195
3		5.85	7.21	12.78	-0.022	-0.414	0.067
					-0.04	-0.352	-0.183
					-0.066	-0.069	-0.043					5.951	4.1	9.895
		0.025	0.098	0.047	0.0802496	0.547778	0.199567	1.464	0.9	1.272		-0.633	0.474	-0.659
